# Supplementary material for: Computing the Dissociation Constant from Molecular Dynamics Simulations with Corrections for the Large Pressure Fluctuations—Aquaglyceroporins Have High Affinity for Their Substrate Glycerol
Source: Biomolecules. 2026 Jan 21;16(1):174. doi: 10.3390/biom16010174 (PMC12839012; doi:10.3390/biom16010174)
Supplement: Supplementary file 1 [file biomolecules-16-00174-s001.zip]

Archive with 1 entries (1 files):
- biomolecules-3954174-supplementary.pdf
